# Supplementary material for: Unregulated Substance Abuse and Systemic Inflammation Markers: A Review
Source: Healthcare (Basel). 2026 Jan 16;14(2):232. doi: 10.3390/healthcare14020232 (PMC12841071; doi:10.3390/healthcare14020232)
Supplement: Supplementary file 1 [file healthcare-14-00232-s001.zip]

Archive with 1 entries (1 files):
- healthcare-4019721-supplementary.pdf
